# Supplementary material for: Synthesis and Structural Characterization of p-Carboranylamidine Derivatives
Source: Molecules. 2023 Apr 30;28(9):3837. doi: 10.3390/molecules28093837 (PMC10179778; doi:10.3390/molecules28093837)
Supplement: Supplementary file 1 [file molecules-28-03837-s001.zip]

Archive with 1 entries (1 files):
- molecules-2360310-supplementary.pdf
